# Supplementary material for: Engineered Fully Human Single-Chain Monoclonal Antibodies to PIM2 Kinase
Source: Molecules. 2021 Oct 25;26(21):6436. doi: 10.3390/molecules26216436 (PMC8588357; doi:10.3390/molecules26216436)
Supplement: Supplementary file 1 [file molecules-26-06436-s001.zip]

Archive with 1 entries (1 files):
- molecules-1438318-supplementary.pdf
